# Supplementary material for: Jejunal inflammatory cytokines, barrier proteins and microbiome-metabolome responses to early supplementary feeding of Bamei suckling piglets
Source: BMC Microbiol. 2020 Jun 17;20:169. doi: 10.1186/s12866-020-01847-y (PMC7301446; doi:10.1186/s12866-020-01847-y)
Supplement: Supplementary file 1 — Additional file 1: Table S1. Differences in metabolites in the jejunum of Bamei suckling piglets without feeding or early supplementary feeding. [file 12866_2020_1847_MOESM1_ESM.xlsx]

## Sheet: Sheet1
Table S1 Differential metabolites
description	VIP	Fold change	p-value	FDR	m/z	rt(s)
Positive
Urea	1.71609	0.601154	4.45388e-05	0.0517843	61.0396	105.84
L-Citrulline	1.9764	1.65927	0.000766248	0.102485	176.101	378.741
Guanosine	2.54004	0.554191	0.0012296	0.110293	284.096	256.736
Pro-Glu	1.86143	0.438809	0.00138435	0.110293	245.11	391.426
Betaine	9.517	2.05901	0.00153393	0.114826	118.086	260.639
2-Hydroxyadenine	2.88455	0.573881	0.00166141	0.11602	152.055	256.913
N-Acetylmannosamine	4.10397	0.606332	0.0017713	0.11602	204.084	247.274
N-Acetylneuraminic acid	2.20232	0.496427	0.00223654	0.127868	310.11	354.113
1,2-dioleoyl-sn-glycero-3-phosphatidylcholine	2.6963	4.71526	0.00281425	0.133106	768.576	129.322
Pro-Ala	4.16176	0.397398	0.00335147	0.136597	187.106	320.116
Uridine	1.46628	0.412764	0.00346907	0.137391	245.074	159.69
N-Acetyl-D-glucosamine	4.86996	0.635825	0.00482014	0.159256	222.095	247.895
5-Methylcytosine	1.91345	2.13248	0.0067399	0.16766	126.065	188.823
Cytosine	6.7419	2.93311	0.00730695	0.170462	112.05	190.342
L-Arginine	5.53334	0.766393	0.00798171	0.174125	175.118	544.951
Glycitein	1.44296	5.69662	0.00806288	0.174125	285.072	46.223
Pro-Thr	1.42422	0.418447	0.00831596	0.174676	217.116	313.361
Pro-Phe	1.64037	0.393232	0.0119816	0.191592	263.136	221.227
Daidzein	2.46633	4.97976	0.012433	0.193807	255.062	47.176
MG(18:2(9Z,12Z)/0:0/0:0)[rac]	3.67232	0.703006	0.0138811	0.202258	372.306	35.6645
Allopurinol riboside	3.62958	0.645807	0.0154991	0.205808	269.085	217.35
Ile-Pro	1.12259	0.55743	0.0181505	0.216048	229.152	228.202
Asp-Leu	1.07424	0.568812	0.018782	0.21839	247.126	331.428
Thr-Ala	1.44454	0.479474	0.0208135	0.22401	191.1	67.6635
N-Oleoylethanolamine	2.34571	2.30756	0.0216747	0.225417	326.301	36.7735
Riboflavin	1.19573	0.513182	0.0218451	0.22581	377.14	206.987
Cholic acid	6.67865	0.203029	0.0219833	0.226551	426.315	210.531
L-Histidine	4.48436	1.5174	0.0222687	0.227805	156.075	391.065
Acetylcarnitine	8.6645	1.32614	0.0228406	0.229484	204.122	292.528
1-Myristoyl-sn-glycero-3-phosphocholine	4.56054	1.71177	0.0256898	0.236523	468.302	184.909
Hypoxanthine	8.08565	0.679524	0.0262384	0.238315	137.045	217.193
1-Oleoyl-L-.alpha.-lysophosphatidic acid	2.97843	1.41488	0.0300476	0.247666	419.251	45.022
2'-Deoxyinosine	1.21537	2.35299	0.0308428	0.247666	253.09	185.06
S-Methyl-5'-thioadenosine	9.00409	0.671115	0.0308889	0.247666	298.095	102.255
Trimethylamine N-oxide	1.67357	0.532199	0.0313763	0.248819	76.0751	312.997
1-Palmitoyl-sn-glycero-3-phosphocholine	25.5442	1.7139	0.0328696	0.252149	496.334	180.892
Thioetheramide-PC	8.33144	1.83457	0.0357397	0.257796	758.559	133.082
PC(16:0/16:0)	3.83726	1.66694	0.0436276	0.273304	756.542	132.433
Adenine	2.55738	0.703455	0.0478075	0.281093	136.06	102.393
Linoleoyl ethanolamide	2.19904	1.89171	0.0488646	0.282193	324.285	37.128
Arachidonic Acid (peroxide free)	21.6723	1.29346	0.00642181	0.0973613	303.235	42.2645
Negative
3-Methoxy-4-Hydroxyphenylglycol Sulfate	1.44182	0.286414	2.35127e-05	0.0244874	263.023	41.545
Muramic acid	2.08187	0.389237	3.46607e-05	0.0244874	310.115	266.31
all cis-(6,9,12)-Linolenic acid	15.0434	0.661556	0.000463626	0.0395348	277.219	44.5845
Thymine	2.66932	3.25142	0.000465254	0.0395348	125.036	80.738
Lumichrome	1.29927	0.622251	0.00727887	0.102022	241.073	54.2715
2'-Deoxyuridine	1.52719	1.6824	0.0079213	0.104861	227.068	117.326
Alpha-D-Glucose	4.7256	0.510032	0.0126328	0.130236	179.057	291.838
D-Mannose	1.32089	0.452403	0.0153329	0.141526	239.077	292.089
Genistein	1.68647	6.82723	0.0193349	0.154122	269.046	41.539
Pantothenate	3.70001	0.807756	0.0209334	0.159045	218.105	256.803
L-Asparagine	1.35273	0.762229	0.0254987	0.168316	131.046	365.438
D-Lyxose	1.98484	0.58141	0.0264824	0.169811	149.046	156.187
L-Threonine	2.34465	0.740397	0.0270566	0.169867	118.051	340.765
L-Aspartate	2.52566	0.826859	0.0344991	0.188231	132.031	380.551
Chenodeoxycholate	11.9314	4.07182	0.034531	0.188231	391.287	158.091
4-Androsten-17.beta.-ol-3-one glucosiduronate	1.01773	5.46484	0.0357321	0.190152	463.235	212.314
Inosine	7.07261	0.660439	0.0447576	0.206066	267.075	217.004
