# Supplementary material for: Jejunal inflammatory cytokines, barrier proteins and microbiome-metabolome responses to early supplementary feeding of Bamei suckling piglets
Source: BMC Microbiol. 2020 Jun 17;20:169. doi: 10.1186/s12866-020-01847-y (PMC7301446; doi:10.1186/s12866-020-01847-y)
Supplement: Supplementary file 2 — Additional file 2: Table S2. Composition and nutrient levels of dietsa [file 12866_2020_1847_MOESM2_ESM.xlsx]

## Sheet: Sheet1
Table 2 Composition and nutrient levels of dietsa
Ingredient composition,%		Nutrient levels,%
Corn	57.16	DE(MJ/kg)	12.04
Wheat bran	23	CP	14.06
Rapeseed Meal	9	CF	3.83
Soybean meal	5.59	Lys	0.6
Rapeseed straw	1.08	Met	0.57
Lys	0.07	Total Ca	0.8
Met	0.1	Total P	0.46
4% premixb	4
aDE=digestible energy; CP=crude protein; CF=crude fiber. bThe premix during pregnancy provided the following per kilogram of diets: vitamin A: 2 kIU; vitamin E: 32.48 kIU; vitamin D3: 0.6 kIU; vitamin K3: 2.08 mg; vitamin B2: 7.64 mg; vitamin B3: 35.52 mg; vitamin B5: 19 mg; Cu: 4 mg; Fe: 50 mg; Zn: 40 mg; Mn: 16 mg; Ca: 0.6%; Total P: 0.072%; NaCl: 0.4%.
