# Supplementary material for: Jejunal inflammatory cytokines, barrier proteins and microbiome-metabolome responses to early supplementary feeding of Bamei suckling piglets
Source: BMC Microbiol. 2020 Jun 17;20:169. doi: 10.1186/s12866-020-01847-y (PMC7301446; doi:10.1186/s12866-020-01847-y)
Supplement: Supplementary file 3 — Additional file 3: Table S3. The nutritional values of the commercial milk replacer [file 12866_2020_1847_MOESM3_ESM.xlsx]

## Sheet: Sheet1
Table S3 The nutritional values of the commercial milk replacer
Product composition analysis	Proportion, %
CP	20
CF	4
Ash	7
Ca	1.2
Total P	0.4
NaCl	0.4
Lys	1.5
Moisture	13.5
Note: The main raw materials are vitamins, mineral elements, amino acids, amino acid salts, soybean oil, expanded corn, expanded soybean, whey powder, soybean meal, fish meal, glucose, stone powder, etc.
