# Supplementary material for: Jejunal inflammatory cytokines, barrier proteins and microbiome-metabolome responses to early supplementary feeding of Bamei suckling piglets
Source: BMC Microbiol. 2020 Jun 17;20:169. doi: 10.1186/s12866-020-01847-y (PMC7301446; doi:10.1186/s12866-020-01847-y)
Supplement: Supplementary file 4 — Additional file 4: Table S4. Sequences of forward and reverse primers used for real-time PCR. [file 12866_2020_1847_MOESM4_ESM.xlsx]

## Sheet: Sheet1
Table S4. Sequences of forward and reverse primers used for real-time PCR.
Target	Primer sequence(5’–3’)	Size, bp	Reference/GenBank
TLR4	F: AACTGTGCAATTTGACCCTT	131	AB188301.2
	R: ACCACGCAAATTCAGACCCAA
TNF-α	F: CAAGCCCTGGTACGAACCCAT	144	JF831365.1
	R: CCTCACAGGGCAATGATCCCA
IL-8	F: CATTAGAGTATATCTTATCGGAG	149	AB057440.1
	R: GTCAAGATATGTTTAAGCCAA
ZO-1	F: ACCAGACGTGGATTTACCTGT	127	XM_021098856.1
	R: TCGCAAACCCACACTATCACC
Occludin	F: CATTGCCATTGTACTAGGGTT	140	NM_001163647.2
	R: GCTGCTCGTCATAAATACGTT
Claudin-1	F: GATCCAGTGCAAAGTCTTCG	108	NM_001244539.1
	R: ACAAAGATGGCTATTAGTCCC
beta-Actin(ACTB)	F: TGGCACCACACCTTCTACAAC	107	XM_003124280.5
	R: TGGGTCATCTTCTCACGGTT
